# Supplementary material for: The Gastric Vein Variants: An Evidence-Based Systematic Review of Prevalence and Clinical Considerations
Source: J Clin Med. 2025 May 22;14(11):3630. doi: 10.3390/jcm14113630 (PMC12155747; doi:10.3390/jcm14113630)
Supplement: Supplementary file 1 [file jcm-14-03630-s001.zip]

Archive with 1 entries (1 files):
- jcm-3612887-supplementary.pdf
